# Supplementary material for: Pandemic influenza A virus codon usage revisited: biases, adaptation and implications for vaccine strain development
Source: Virol J. 2012 Nov 8;9:263. doi: 10.1186/1743-422X-9-263 (PMC3543350; doi:10.1186/1743-422X-9-263)
Supplement: Additional file 1 — Table S1. Each codon included in the correspondence analysis is represented by a row. Factor 1 and 2 columns contain the coordinate of the codon on the respective generated axis. [file 1743-422X-9-263-S1.xls]

## Sheet: Hoja1
Supplementary Table 1.
Each codon included in the correspondence analysis is represented by a row. Factor 1 and 2 columns contain the coordinate of the codon on the respective generated axis.
Codon	Factor 1		Codon	Factor 2
CGA	-0.017153		CGU	-0.02534
GUC	-0.014195		UUA	-0.021166
UUA	-0.009628		ACG	-0.005981
AUA	-0.008319		CUG	-0.00565
CAA	-0.005335		CCA	-0.004874
GAU	-0.004221		GUA	-0.003947
ACC	-0.003837		CGA	-0.003679
ACA	-0.003825		CAC	-0.002764
GCA	-0.003311		GGC	-0.002025
CGC	-0.002842		ACC	-0.002016
UGC	-0.002276		AUC	-0.001951
UCC	-0.00209		CAA	-0.001877
UUG	-0.002064		AAG	-0.001699
GCU	-0.001892		AAU	-0.001653
CCA	-0.001678		AAA	-0.00085
GUG	-0.001668		GGG	-0.000785
UAC	-0.001287		ACA	-0.000703
AAA	-0.001277		GCC	-0.000699
AGU	-0.001131		UUU	-0.000698
GGU	-0.00109		GAA	-0.000619
GGG	-0.001038		GAC	-0.000586
CUA	-0.000944		UGC	-0.000477
UCG	-0.000897		UCC	-0.000466
CAU	-0.000736		CCC	-0.000429
CUU	-0.000325		UAC	-0.000345
AAC	-0.000253		CUC	-0.000254
UUC	-0.000196		UCA	-0.000144
GAA	-8.3e-05		AUU	-8.4e-05
UCU	-1.8e-05		CUU	-6.5e-05
GGC	7.3e-05		AGA	-6.2e-05
AGA	0.000203		UAU	5.6e-05
AGC	0.000294		GCA	0.00027
AAG	0.000483		GAU	0.000483
AUU	0.000551		GGU	0.000484
GAG	0.000568		GUU	0.000493
ACU	0.000602		AGC	0.000496
GGA	0.000705		GGA	0.000579
GCC	0.000803		UUC	0.000639
UAU	0.000864		GCU	0.000673
AGG	0.000864		UCU	0.000744
UUU	0.000883		CAU	0.000747
CCU	0.000936		UGU	0.000754
ACG	0.000941		AGG	0.001096
CUC	0.001219		CCU	0.001147
GAC	0.001513		AGU	0.001316
CCC	0.001704		GAG	0.001464
AAU	0.002279		ACU	0.001547
CCG	0.002777		GUG	0.001568
UGU	0.002826		CAG	0.001954
GUU	0.002846		AUA	0.002415
CAC	0.002908		UUG	0.002853
CGU	0.002923		GCG	0.003637
UCA	0.005019		AAC	0.003715
CAG	0.005622		GUC	0.004002
AUC	0.009169		CGG	0.004525
CUG	0.010903		CGC	0.010276
GUA	0.012895		CUA	0.010793
CGG	0.025487		UCG	0.011261
GCG	0.029722		CCG	0.013116
